# Supplementary material for: Weak Ultrasound Contributes to Neuromodulatory Effects in the Rat Motor Cortex
Source: Int J Mol Sci. 2023 Jan 30;24(3):2578. doi: 10.3390/ijms24032578 (PMC9917173; doi:10.3390/ijms24032578)
Supplement: Supplementary file 1 [file ijms-24-02578-s001.zip]

Archive with 1 entries (1 files):
- ijms-2116595-supplementary.pdf
